# Supplementary material for: An Investigation into Anion Sensing of the Molecular Aggregate of 4-(Pyrrol-1-yl)pyridine and Its Derivatives
Source: Molecules. 2024 Dec 2;29(23):5692. doi: 10.3390/molecules29235692 (PMC11643978; doi:10.3390/molecules29235692)
Supplement: Supplementary file 1 [file molecules-29-05692-s001.zip]

Archive with 1 entries (1 files):
- molecules-3294024-supplementary.pdf
